# Supplementary material for: Effects of Increasing the Nitrogen–Phosphorus Ratio on the Structure and Function of the Soil Microbial Community in the Yellow River Delta
Source: Microorganisms. 2024 Nov 25;12(12):2419. doi: 10.3390/microorganisms12122419 (PMC11677714; doi:10.3390/microorganisms12122419)
Supplement: Supplementary file 1 [file microorganisms-12-02419-s001.zip]

Archive with 1 entries (1 files):
- microorganisms-3300231-supplementary.pdf
